# Supplementary material for: Methylation of all BRCA1 copies predicts response to the PARP inhibitor rucaparib in ovarian carcinoma
Source: Nat Commun. 2018 Sep 28;9:3970. doi: 10.1038/s41467-018-05564-z (PMC6162272; doi:10.1038/s41467-018-05564-z)
Supplement: Supplementary file 5 — Supplementary Data 2 [file 41467_2018_5564_MOESM5_ESM.xlsx]

## Sheet: Supplementary Data 2
Supplementary Data 2. Dose response observed in nine independent HGSOC PDX to rucaparib in vivo (150mg/kg, 300mg/kg and 450mg/kg).
PDX #	HR gene defect	Cisplatin response in PDX	TTH Vehicle	Rucaparib (150 mg/kg) response in PDX					Rucaparib (300 mg/kg) response in PDX					Rucaparib (450 mg/kg) response in PDX
				Response	N of regressions	Median TTH	Average TTP	p-value	Response	N of regressions	Median TTH	Average TTP	p-value	Response	N of regressions	Median TTH	Average TTP	p-value
11	BRCA1 methylation (homozygous)	Sensitive PR	46	Refractory PD	1 of 19	39	11	0.873	-	-	-	-	-	-	-	-	-	-
13	BRCA2:c.5517_5518delA	Resistant PR	43	-	-	-	-	-	Minimal response SD	0 of 9	81	32	0.01	Minimal response SD	3 of 12	71	36	0.007
19	BRCA2:c.2323_2323delT	Sensitive CR	22	Minimal response SD	2 of 4	74	36	0.012	Response CR	11 of 14	>120	>120	<0.001	-	-	-	-	-
27	HR-DNA repair gene wild-type	Resistant PR	22	Refractory PD	0 of 7	18	8	0.344	Refractory PD	0 of 8	36	8	0.887	-	-	-	-	-
48	BRCA1 methylation (heterozygous)	Resistant SD	36	-	-	-	-	-	Refractory PD	0 of 6	67	8	0.095	Refractory PD	0 of 6	64	11	0.044
56	BRCA1:c.894_895delTG	Sensitive CR	15	Minimal response SD	3 of 5	67	25	0.003	Response SD	10 of 13	95	53	<0.001	-	-	-	-	-
62	BRCA1 methylation (homozygous)	Resistant/ Refractory SD	18	Refractory PD	0 of 9	39	8	0.092	Response SD	2 of 7	71	50	<0.001	-	-	-	-	-
169	BRCA1 methylation (heterozygous)	Refractory PD	29	-	-	-	-	-	-	-	-	-	-	Refractory PD	0 of 7	36	8	0.924
201	HR-DNA repair gene wild-type	Resistant PR	25	-	-	-	-	-	Refractory PD	0 of 6	46	8	<0.001	Refractory PD	0 of 5	32	11	0.074
P-values are based on log-rank test. Three doses of rucaparib were tested to assess dose-dependent response. Rucaparib 300mg/kg and vehicle TTP is also included in Table 1. TTH – time to harvest; TTP – time to progression; CR – complete response; PR – partial response; SD – stable disease; PD – progressive disease.
