# Supplementary material for: Methylation of all BRCA1 copies predicts response to the PARP inhibitor rucaparib in ovarian carcinoma
Source: Nat Commun. 2018 Sep 28;9:3970. doi: 10.1038/s41467-018-05564-z (PMC6162272; doi:10.1038/s41467-018-05564-z)
Supplement: Supplementary file 6 — Supplementary Data 3 [file 41467_2018_5564_MOESM6_ESM.xlsx]

## Sheet: Supplementary Data 3
Supplementary Data 3. Re-sequencing of chemo-naïve, cisplatin and rucaparib treated PDX samples from four BRCA1/2-mutant HGSOC for secondary mutations.
PDX	Sample	Transplant #	Treatment	Mutations detected	Secondary mutations found	Method
#13	804	T3	Cisplatin	BRCA2:c.5517delA, primary mutation	None	Sanger sequencing
#13	1624	T4	Cisplatin	BRCA2:c.5517delA, primary mutation	None	Sanger sequencing
#13	1734	T4	Cisplatin	BRCA2:c.5517delA, primary mutation	None	Sanger sequencing
#13	3482	T6	Rucaparib 300 mg/kg	BRCA2:c.5517delA, primary mutation	None	Sanger sequencing
#13	3484	T6	Rucaparib 300 mg/kg	BRCA2:c.5517delA, primary mutation	None	Sanger sequencing
#13	670	T3	Vehicle	BRCA2:c.5517delA, primary mutation	None	Sanger sequencing
#13	5976	T4	Vehicle	BRCA2:c.5517delA, primary mutation	None	BROCA
#13	5096	T4	Untreated	BRCA2:c.5517delA, primary mutation	None	BROCA
#13	34	T1	Untreated	BRCA2:c.5517delA, primary mutation	None	BROCA
#13	13 Baseline	NA	Untreated	BRCA2:c.5517delA, primary mutation	None	BROCA
#19	2048	T4	Cisplatin	BRCA2:c.2323delT, primary mutation	None	Sanger sequencing
#19	2180	T3	Rucaparib 150 mg/kg	BRCA2:c.2323delT, primary mutation	None	Sanger sequencing
#19	2962	T3	Rucaparib 150 mg/kg	BRCA2:c.2323delT, primary mutation	None	Sanger sequencing
#19	2118	T3	Rucaparib 150 mg/kg	BRCA2:c.2323delT, primary mutation	None	Sanger sequencing
#19	3423	T4	Rucaparib 300 mg/kg	BRCA2:c.2323delT, primary mutation	None	LR-PCR-based NGS and BROCA
#19	3042	T4	Rucaparib 300 mg/kg	BRCA2:c.2323delT, primary mutation	None	LR-PCR-based NGS and BROCA
#19	3202	T4	Rucaparib 300 mg/kg	BRCA2:c.2323delT, primary mutation	None	LR-PCR-based NGS and BROCA
#19	3429	T4	Vehicle	BRCA2:c.2323delT, primary mutation	None	Sanger sequencing
#19	3547	T4	Vehicle	BRCA2:c.2323delT, primary mutation	None	Sanger sequencing
#19	2109	T3	Vehicle	BRCA2:c.2323delT, primary mutation	None	Sanger sequencing and BROCA
#19	3046	T4	Vehicle	BRCA2:c.2323delT, primary mutation	None	LR-PCR-based NGS
#19	2342	T3	Vehicle	BRCA2:c.2323delT, primary mutation	None	LR-PCR-based NGS
#19	2280	T3	Vehicle	BRCA2:c.2323delT, primary mutation	None	LR-PCR-based NGS
#19	19 Baseline	NA	Untreated	BRCA2:c.2323delT, primary mutation	None	LR-PCR-based NGS
#54	2922	T3	Rucaparib 300 mg/kg	BRCA1:c.5095C>T, primary mutation	None	Sanger sequencing
#54	2931	T3	Rucaparib 300 mg/kg	BRCA1:c.5095C>T, primary mutation	None	Sanger sequencing
#54	2927	T3	Rucaparib 300 mg/kg	BRCA1:c.5095C>T, primary mutation	None	Sanger sequencing
#54	2060	T2	Vehicle	BRCA1:c.5095C>T, primary mutation	None	Sanger sequencing
#54	2070	T2	Vehicle	BRCA1:c.5095C>T, primary mutation	None	Sanger sequencing
#56	6577	T6	Cisplatin	BRCA1:c.894_895delTG, primary mutation	None	LR-PCR-based NGS
#56	6539	T6	Cisplatin	BRCA1:c.894_895delTG, primary mutation	None	LR-PCR-based NGS
#56	6544	T6	Cisplatin	BRCA1:c.894_895delTG, primary mutation	None	LR-PCR-based NGS
#56	6583	T5	Cisplatin	BRCA1:c.894_895delTG, primary mutation	None	LR-PCR-based NGS
#56	2098	T2	Rucaparib 150mg/kg	BRCA1:c.894_895delTG, primary mutation	None	Sanger sequencing
#56	2273	T3	Rucaparib 150mg/kg	BRCA1:c.894_895delTG, primary mutation	None	Sanger sequencing
#56	2310	T3	Rucaparib 150mg/kg	BRCA1:c.894_895delTG, primary mutation	None	Sanger sequencing
#56	2097	T2	Rucaparib 150mg/kg	BRCA1:c.894_895delTG, primary mutation	None	Sanger sequencing
#56	2272	T3	Rucaparib 150mg/kg	BRCA1:c.894_895delTG, primary mutation	None	Sanger sequencing
#56	2307	T3	Rucaparib 150mg/kg	BRCA1:c.894_895delTG, primary mutation	None	Sanger sequencing
#56	2408	T2	Rucaparib 150mg/kg	BRCA1:c.894_895delTG, primary mutation	None	Sanger sequencing
#56	2423	T3	Rucaparib 150mg/kg	BRCA1:c.894_895delTG, primary mutation	None	Sanger sequencing
#56	2625	T4	Rucaparib 150mg/kg	BRCA1:c.894_895delTG, primary mutation	None	Sanger sequencing
#56	6453	T5	Rucaparib 300 mg/kg	BRCA1:c.894_895delTG, primary mutation	None	LR-PCR-based NGS
#56	6535	T6	Rucaparib 300 mg/kg	BRCA1:c.894_895delTG, primary mutation	None	LR-PCR-based NGS
#56	6536	T6	Rucaparib 300 mg/kg	BRCA1:c.894_895delTG, primary mutation	None	LR-PCR-based NGS
#56	6542	T6	Rucaparib 300 mg/kg	BRCA1:c.894_895delTG, primary mutation	None	LR-PCR-based NGS
#56	6576	T6	Rucaparib 300 mg/kg	BRCA1:c.894_895delTG, primary mutation	None	LR-PCR-based NGS
#56	6582	T6	Rucaparib 300 mg/kg	BRCA1:c.894_895delTG, primary mutation	None	LR-PCR-based NGS
#56	6585	T6	Rucaparib 300 mg/kg	BRCA1:c.894_895delTG, primary mutation	None	LR-PCR-based NGS
#56	6454	T5	Rucaparib 300 mg/kg	BRCA1:c.894_895delTG, primary mutation	None	LR-PCR-based NGS
#56	6541	T6	Rucaparib 300 mg/kg	BRCA1:c.894_895delTG, primary mutation	None	LR-PCR-based NGS
#56	6580	T6	Rucaparib 300 mg/kg	BRCA1:c.894_895delTG, primary mutation	None	LR-PCR-based NGS
#56	2774	T3	Rucaparib 300 mg/kg	BRCA1:c.894_895delTG, primary mutation	None	Sanger sequencing
#56	2366	T3	Rucaparib 300 mg/kg	BRCA1:c.894_895delTG, primary mutation	None	Sanger sequencing
#56	2421	T3	Rucaparib 300 mg/kg	BRCA1:c.894_895delTG, primary mutation	None	Sanger sequencing
#56	2422	T3	Rucaparib 300 mg/kg	BRCA1:c.894_895delTG, primary mutation	None	Sanger sequencing
#56	2371	T3	Rucaparib 300 mg/kg	BRCA1:c.894_895delTG, primary mutation	None	Sanger sequencing
#56	2496	T2	Rucaparib 300 mg/kg	BRCA1:c.894_895delTG, primary mutation	None	Sanger sequencing
#56	3084	T2	Rucaparib 300 mg/kg	BRCA1:c.894_895delTG, primary mutation	None	Sanger sequencing
#56	6797	T7	Rucaparib 450 mg/kg	BRCA1:c.894_895delTG, primary mutation	None	LR-PCR-based NGS
#56	6545	T6	Vehicle	BRCA1:c.894_895delTG, primary mutation	None	LR-PCR-based NGS
#56	6579	T6	Vehicle	BRCA1:c.894_895delTG, primary mutation	None	LR-PCR-based NGS
#56	6578	T6	Vehicle	BRCA1:c.894_895delTG, primary mutation	None	LR-PCR-based NGS
#56	6543	T6	Vehicle	BRCA1:c.894_895delTG, primary mutation	None	LR-PCR-based NGS
#56	2100	T2	Vehicle	BRCA1:c.894_895delTG, primary mutation	None	Sanger sequencing
#56	2270	T3	Vehicle	BRCA1:c.894_895delTG, primary mutation	None	Sanger sequencing
#56	2289	T2	Vehicle	BRCA1:c.894_895delTG, primary mutation	None	Sanger sequencing
#56	6450	T5	Vehicle	BRCA1:c.894_895delTG, primary mutation	None	LR-PCR-based NGS
#56	6537	T6	Vehicle	BRCA1:c.894_895delTG, primary mutation	None	LR-PCR-based NGS
