# Supplementary material for: Methylation of all BRCA1 copies predicts response to the PARP inhibitor rucaparib in ovarian carcinoma
Source: Nat Commun. 2018 Sep 28;9:3970. doi: 10.1038/s41467-018-05564-z (PMC6162272; doi:10.1038/s41467-018-05564-z)
Supplement: Supplementary file 7 — Supplementary Data 4 [file 41467_2018_5564_MOESM7_ESM.xlsx]

## Sheet: Supplementary Data 4
Supplementary Data 4. Summary of BRCA1 promoter methylation detected by MS-ddPCR in the archival chemo-naïve and post-treatment tumor samples in four BRCA1-methylated HGSOC (#11, #62, #48, #169).
Patient ID	Age at diagnosis	FIGO Staging	Neo-adjuvant chemo	Surgical outcome	Lines of therapy received	First platinum TFI	Survival	1st tumor sample (chemo-naïve)					2nd tumor sample (post 1st line)					3rd tumor sample (post multiple treatment lines)
								Sample type	BRCA1 me (%, not adjusted)	Neoplastic cellularity (%)	PDX generated	Final BRCA1 methylation status	Sample type	BRCA1 me (%, not adjusted)	Neoplastic cellularity (%)	PDX generated	Final BRCA1 methylation status	Sample type	BRCA1 me (%, not adjusted)	Neoplastic cellularity (%)	PDX generated	Final BRCA1 methylation status
#11	51-50	IIC	no	<5mm	4	2 years 4 months	>5 years, alive	primary surgery, snap-frozen	100%*	100%^	yes	HOM	No sample collected					biopsy pre-4th line therapy, PARP inhibitor trial	~70-80%'	90%^	yes	HOM
#62	61-70	IIC	no	No residual disease	1	>4 years	>4 years 9 months, alive	primary surgery, snap-frozen	0.93	96%^	yes	HOM	No relapse
#48	51-60	IIIC	yes	<5mm	4	1 year 3 months	3 years 9 months, dead	diagnostic ascitic tap, archival	0.91	90%^	-	HOM	debulking surgery post NACT, archival	0.4	34%^	-	HOM	biopsy 3 mo following completion of 3rd line platinum regimen	50%*	100%^	yes	HET
#169	31-40	IIIC	yes	>15mm	2	1 month	1 year 6 months, dead	diagnostic ascitic tap, archival	0.66	70%`	-	HOM	debulking surgery post NACT, archival	0.15	17%^	-	HOM	ascitic tap post 2nd line platinum regimen	0.5	90%^	yes	HET
BRCA1 promoter methylation zygosity state of each of four PDX and their related patient samples, as well as clinical outcome data for each case. Case #11 had a first treatment-free interval (TFI) of two years and four months (the PDX was established from a chemo-naïve surgical sample). She received single agent PARPi as fourth line treatment and experienced partial response of nearly 11 months, b…
