# Supplementary material for: Methylation of all BRCA1 copies predicts response to the PARP inhibitor rucaparib in ovarian carcinoma
Source: Nat Commun. 2018 Sep 28;9:3970. doi: 10.1038/s41467-018-05564-z (PMC6162272; doi:10.1038/s41467-018-05564-z)
Supplement: Supplementary file 8 — Supplementary Data 5 [file 41467_2018_5564_MOESM8_ESM.xlsx]

## Sheet: Supplementary Data 5
Supplementary Data 5. Zygosity status of BRCA1 promoter methylation in HGSOC in relation to response to rucaparib treatment in the ARIEL2 Part 1 clinical trial.
Sample info							BRCA1 methylation ddPCR (DNA aliquot 1)				Foundation Medicine T5 assay (DNA aliquot 1)			BROCA & MSP tests (DNA aliquot 2)		Binning of BRCA1 methylation status depending on tumour purity and BRCA1 CN
Patient #	Number of Prior Chemo Regimens	Platinum-free Interval (months)	Sample type	Collected at diagnosis	Progression-free surival (months)	Best Confirmed Response	Number of METH events	Number of UNMETH events	Raw BRCA1 methylation % (unadjusted)	Comments	Neoplastic cellularity (%)	Estimated BRCA1CN	BRCA1 LOH	MSP: BRCA1 methylation	BROCA: BRCA1 LOH (based on BRCA1 SNPs)	Adjustment parameters^	BRCA1 METH status	BRCA1 METH %	Comment if low confidence or UNCLEAR status
1	3	>12-24	ARCH	yes	20.1	SD	688	681	50		60	2	Yes	METH	Yes	Neoplastic cellularity & CN	HOM	0.84
1	3	>12-24	SCRN	-	20.1	SD	0	1982	0		50	2	Yes	UNMETH	Sample failed	Neoplastic cellularity	NO	0
2	1	>24	ARCH	yes	1.8	PD	305	646	32		70.6	2	Yes	METH	Sample failed	Neoplastic cellularity	HET	0.45
2	1	>24	SCRN	-	1.8	PD	0	22	0		34	4	Yes	UNMETH	Sample failed	Neoplastic cellularity	NO	0
3	1	>12-24	ARCH	no	10.6	PR	116	628	16		32.2	1	Yes	METH	NA	Neoplastic cellularity	HET	0.48	HOM if estimated BRCA1CN is taken into account
4	2	>12-24	ARCH	no	1	PD	218	594	27		48	1*	Yes	METH	No	Neoplastic cellularity	HET	0.56
5	1	>=6-12	ARCH	no	1.7	PD	119	1015	10		20	2	Yes	METH	Yes	Neoplastic cellularity & CN	HET	0.52	low tumour purity
6	1	>=6-12	ARCH	no	1.7	PD	6	615	1		20	NA	NA	METH	Yes	Neoplastic cellularity	HET	0.05	low tumour purity
6	1	>=6-12	ARCH	no	1.7	PD	47	445	10		26 (based on TP53 mutation frequency)	1	Yes	Sample not tested	Sample not tested	Neoplastic cellularity	HET	0.37
6	1	>=6-12	ARCH	no	1.7	PD	40	641	6		Sample failed QC	Sample failed QC	Sample failed QC	METH	Yes	Neoplastic cellularity	UNCLEAR	-	no tumour purity estimation
7	2	>12-24	ARCH	yes	14.2	PR	106	1895	5		40	2	Yes	METH	Sample failed	Neoplastic cellularity	HET	0.13
7	2	>12-24	SCRN	-	14.2	PR	325	1647	16		30	2	Yes	METH	No	Neoplastic cellularity	HET	0.55
8	1	>12-24	ARCH	yes	16.1	Ongoing without response	195	488	29		68.9	2	Yes	METH	No	Neoplastic cellularity	HET	0.41
8	1	>12-24	SCRN	-	16.1	Ongoing without response	87	315	22		63.1	2	Yes	METH	No	Neoplastic cellularity	HET	0.34
9	2	>12-24	ARCH	yes	7.6	SD	227	654	26	Low fluorescence METH probe amplitude for both replicates	28.9	1	Yes	Sample not tested	Sample not tested	Neoplastic cellularity	HOM	0.89	BRCA1 methylation ddPCR: Low fluorescence METH probe amplitude for both replicates
10	1	>12-24	ARCH	no	16.4	PR	155	916	14		20	NA	NA	METH	No	Neoplastic cellularity	HOM	0.72	low tumour purity
11	2	>24	ARCH	no	0.8	PD	264	515	34		48.3	1	Yes	METH	Yes	Neoplastic cellularity & CN	HOM	1.06
12	2	>=6-12	ARCH	yes	3.6	SD	57	21	73		73	1	Yes	METH	Sample failed	Neoplastic cellularity	HOM	1
13	1	>24	ARCH	yes	7.5	PR	407	260	61		77.7	1	Yes	METH	Sample not tested	Neoplastic cellularity	HOM	0.79
14	2	>=6-12	SCRN	-	7.7	CR	117	642	15		20	NA	NA	Sample failed	Sample failed	Neoplastic cellularity	HOM	0.77	low tumour purity
15	1	>=6-12	ARCH	no	3.6	SD	491	441	53		70	1	Yes	METH	NA	Neoplastic cellularity	HOM	0.75
15	1	>=6-12	SCRN	-	3.6	SD	79	438	15		20	1	Yes	METH	NA	Neoplastic cellularity	HOM	0.76	low tumour purity
16	1	>24	ARCH	no	18.3	PR	25	1467	2		20	NA	NA	METH	NA	Neoplastic cellularity	HET	0.08	low tumour purity
16	1	>24	SCRN	-	18.3	PR	576	626	48		64.2	1	Yes	Sample not tested	Sample not tested	Neoplastic cellularity	HOM	0.75
17	1	>=6-12	ARCH	yes	4.7	PR	173	1306	12		33.5	NA	NA	METH	Yes	Neoplastic cellularity	HET	0.35
17	1	>=6-12	SCRN	-	4.7	PR	599	698	46		62.4	1*	Yes	METH	No	Neoplastic cellularity	HOM	0.74
18	5	>=6-12	ARCH	yes	17.2	PR	533	437	55		55.8	2	Yes	METH	Sample not tested	Neoplastic cellularity	HOM	0.98
18	5	>=6-12	SCRN	-	17.2	PR	645	528	55		64.2	3	Yes	METH	Sample not tested	Neoplastic cellularity	HOM	0.86
19	1	>=6-12	ARCH	no	14.5	SD	471	379	55		60	2	Yes	METH	Yes	Neoplastic cellularity & CN	HOM	0.92
19	1	>=6-12	SCRN	-	14.5	SD	1085	198	85		83.6	2	Yes	METH	Yes	Neoplastic cellularity & CN	HOM	1.01
20	1	>12-24	ARCH	no	14.6	PR	103	190	35		52.3	1	Yes	METH	Yes	Neoplastic cellularity & CN	HOM	0.99
20	1	>12-24	SCRN	-	14.6	PR	433	1141	28		30	2	Yes	Sample failed	Sample failed	Neoplastic cellularity	HOM	0.92
21	1	>12-24	ARCH	yes	7.2	PR	631	156	80		92.7	1	Yes	METH	NA	Neoplastic cellularity	HOM	0.86
21	1	>12-24	SCRN	-	7.2	PR	237	248	49		64	1	Yes	METH	Sample failed	Neoplastic cellularity	HOM	0.76
22	2	<6	SCRN	-	1.8	PD	0	1763	0		50	2	Yes	METH	NA	Neoplastic cellularity	NO	0	Excluded due to discordant result
23	2	>=6-12	ARCH	-	5.4	SD	0	31	0	Low total number of templates.	30	2	Yes	METH	Sample failed	Neoplastic cellularity	NO	0	Excluded due to discordant result; BRCA1methylation ddPCR: Low total number of templates
^Methylation percentage was alsways adjusted by percentage of neoplastic cellularity, estimated by Foundation Medicine testing, and in cases where both LOH estimations (BROCA and FM) were available and concordant, by BRCA1copy number, estimated by Foundation Medicine testing. *Since no BRCA1 LOH was observed by BROCA testing, CN was deemed higher than 1. (ARCH – archival sample; SCRN – pre-treatm…
