# Supplementary material for: Methylation of all BRCA1 copies predicts response to the PARP inhibitor rucaparib in ovarian carcinoma
Source: Nat Commun. 2018 Sep 28;9:3970. doi: 10.1038/s41467-018-05564-z (PMC6162272; doi:10.1038/s41467-018-05564-z)
Supplement: Supplementary file 9 — Supplementary Data 6 [file 41467_2018_5564_MOESM9_ESM.xlsx]

## Sheet: Supplementary Data 6
Supplementary Data 6. List of genes analysed by BROCA v6 assay.
Genes	RefSeq transcript	Gene coverage	HR-DNA repair associated genes
ATM	NM_000051	full gene	yes
ATR	NM_001184	full gene	yes
BAP1	NM_004656	full gene
BARD1	NM_000465	full gene	yes
BLM	NM_000057	full gene
BRCA1	NM_007294	full gene
BRCA2	NM_000059	full gene	yes
BRCC3	NM_024332	full gene
BRIP1	NM_032043	full gene	yes
CHEK1	NM_001114122	full gene	yes
CHEK2	NM_007194	full gene	yes
FAM175A	NM_139076	full gene
GEN1	NM_182625	full gene
MLH1	NM_000249	full gene
MRE11A	NM_005591	full gene	yes
MSH2	NM_000251	full gene
MSH6	NM_000179	full gene
NBN	NM_002485	full gene	yes
PALB2	NM_024675	full gene	yes
PIK3CA	NM_006218	full gene
PMS2	NM_000535	full gene
POLD1	NM_002691	full gene
POLE	NM_006231	full gene
PPM1D	NM_003620	full gene
PTEN	NM_000314	full gene
RAD51C	NM_058216	full gene	yes
RAD51D	NM_002878	full gene	yes
RINT1	NM_021930	full gene
SLX4	NM_032444	full gene
TP53	NM_000546	full gene
XRCC2	NM_005431	full gene
BABAM	NM_001033549.2	exons only
BRE	NM_199193	exons only
C11ORF30	NM_001300942	exons only
CDH4	NM_001794	exons only
CDK12	NM_015083.2	exons only	yes
CHD4	NM_001273.3	exons only
DCLRE1C	NM_001033855.2	exons only
DDB1	NM_001923	exons only
ERCC1	NM_001983	exons only
ERCC2	NM_000400	exons only
ERCC3	NM_000122.1	exons only
ERCC4	NM_005236	exons only
ERCC5	NM_000123	exons only
ERCC6	NM_000124	exons only
FANCA	NM_000135.2	exons only	yes
FANCB	NM_001018113	exons only	yes
FANCC	NM_000136	exons only	yes
FANCD2	NM_001018115.1	exons only	yes
FANCE	NM_021922	exons only	yes
FANCF	NM_022725	exons only	yes
FANCG	NM_004629	exons only	yes
FANCI	NM_001113378.1	exons only	yes
FANCL	NM_018062	exons only	yes
FANCM	NM_020937	exons only	yes
HELQ	NM_133636.2	exons only
ID4	NM_001546	exons only
KMT2C	NM_170606	exons only
KMT2D	NM_003482	exons only
LIG4	NM_002312.3	exons only
NEIL1	NM_001256552.1	exons only
PARP1	NM_001618	exons only
PAXIP1	NM_07349	exons only
POLQ	NM_199420	exons only
PRKDC	NM_006904.6	exons only
RAD50	NM_005732	exons only	yes
RAD51/BRCC5	NM_133487.3	exons only	yes
RAD51B	NM_133509	exons only	yes
RBBP8	NM_002894	exons only
RECQL	NM_002907	exons only
RIF1	NM_018151	exons only
SMARCA4	NM_001128849.1	exons only
TOBP1	NM_007027	exons only
TP53BP1	NM_001141980	exons only
UIMC	NM_001199297.2	exons only
USP28	NM_020886	exons only
WRN	NM_000553	exons only
XPA	NM_000380	exons only
XPC	NM_004628	exons only
XRCC3	NM_001100119	exons only
XRCC4	NM_022550	exons only
XRCC5	NM_021141	exons only
XRCC6	NM_001469	exons only
